# Supplementary material for: Epidemiological characteristics, virulence potential, antimicrobial resistance profiles, and phylogenetic analysis of Aeromonas caviae isolated from extra-intestinal infections
Source: Front Cell Infect Microbiol. 2023 Feb 24;13:1084352. doi: 10.3389/fcimb.2023.1084352 (PMC9999030; doi:10.3389/fcimb.2023.1084352)
Supplement: Supplementary file 2 [file Table_2.xlsx]

## Sheet: Antimicrobial susceptibility pr
									Table S2 Antimicrobial susceptibility profiles and antibiotic resistance genes of 47 A. caviae strains iaolated from extra-intestinal infections
									Case number	Strain number	Specimen type	Piperacillin/tazobactam		Cefoxitin		Cefuroxime		Ceftazidime		Cefotaxime		Cefepime		Imipenem		Meropenem		Amikacin		Gentamicin		Ciprofloxacin		Levofloxacin		Tetracycline		Trimethoprim-sulfamethoxazole		Chloramphenicol		Aztreonam		MOX-2	MOX-3	MOX-4	MOX-5	MOX-6	MOX-7
菌株名称	菌株条码	位置	入库时间	性别	年龄	科室	诊断	合并感染				MIC	CLSI breakpoint interpretation	MIC	CLSI breakpoint interpretation	MIC	CLSI breakpoint interpretation	MIC	CLSI breakpoint interpretation	MIC	CLSI breakpoint interpretation	MIC	CLSI breakpoint interpretation	MIC	CLSI breakpoint interpretation	MIC	CLSI breakpoint interpretation	MIC	CLSI breakpoint interpretation	MIC	CLSI breakpoint interpretation	MIC	CLSI breakpoint interpretation	MIC	CLSI breakpoint interpretation	MIC	CLSI breakpoint interpretation	MIC	CLSI breakpoint interpretation	MIC	CLSI breakpoint interpretation	MIC	CLSI breakpoint interpretation
嗜水/豚鼠气单胞菌	170706024	FB1122C	2017-07-07 15:42:00	男	87	急诊抢救间病区	发热;胆管炎;胰腺癌术后	无	1	69	Blood	≤8/4	S	8	S	≤2	S	≤1	S	≤0.25	S	≤1	S	≤0.25	S	≤0.25	S	≤4	S	≤1	S	≤0.25	S	≤0.5	S	≤1	S	≤0.5/9.5	S	≤2	S	≤2	S
嗜水/豚鼠气单胞菌	170707007	FB1121J	2017-07-07 15:42:00	女	60	风湿科二病区	结缔组织病;原发性胆汁性肝硬化;自身免疫性溶血性贫血	无	2	70	Urine	≤8/4	S	≤2	S	4	S	≤1	S	≤0.25	S	≤1	S	≤0.25	S	≤0.25	S	≤4	S	≤1	S	0.5	S	≤0.5	S	16	R	≤0.5/9.5	S	32	R	≤2	S
嗜水/豚鼠气单胞菌	170711005	FB1124C	2017-07-11 14:59:00	女	92	心血管内科四病区	胸闷原因待查 心功能不全？肺部感染？ 肺栓塞？心律失常 房颤 房扑 冠心病 高血压	无	3	71	Sputum	≤8/4	S	8	S	4	S	≤1	S	≤0.25	S	≤1	S	≤0.25	S	≤0.25	S	≤4	S	≤1	S	≤0.25	S	≤0.5	S	>32	R	>8/152	R	4	S	≤2	S
嗜水/豚鼠气单胞菌	170726102	FB1129A	2017-07-26 16:49:00	男	64	泌尿外科一病区	右输尿管结石	大肠埃希菌	4	73	Urine	≤8/4	S	>64	R	>64	R	>32	R	>8	R	>32	R	≤0.25	S	≤0.25	S	≤4	S	4	S	2	I	1	S	>32	R	>8/152	R	64	R	>32	R
嗜水/豚鼠气单胞菌	170726114	FB1129E	2017-07-26 16:49:00	女	72	肝胆外科五病区	急性胆管炎；胆管结石	大肠埃希菌、铜绿假单胞菌	5	74	Bile	≤8/4	S	>64	R	16	I	≤1	S	1	S	≤1	S	≤0.25	S	≤0.25	S	≤4	S	≤1	S	>8	R	>16	R	>32	R	>8/152	R	64	R	≤2	S
嗜水/豚鼠气单胞菌	170907054	FB1346A	2017-09-07 15:54:00	男	50	泌尿外科三病区	尿道闭锁，膀胱造瘘术后，尿道会师术后	无	6	82	Urine	≤8/4	S	4	S	8	S	≤1	S	0.5	S	≤1	S	≤0.25	S	≤0.25	S	≤4	S	≤1	S	1	S	≤0.5	S	≤1	S	≤0.5/9.5	S	≤2	S	≤2	S
嗜水/豚鼠气单胞菌	171109036	FB2355F	2017-11-10 16:13:00	女	62	肝胆外科一病区	复发性胆管炎；胆总管结石；胆囊切除术后；ERCP术后	无	7	92	Bile	≤8/4	S	>64	R	16	I	≤1	S	0.5	S	≤1	S	0.5	S	≤0.25	S	≤4	S	≤1	S	2	I	1	S	2	S	≤0.5/9.5	S	≤2	S	≤2	S
嗜水/豚鼠气单胞菌	171116053	FB2357A	2017-11-16 15:57:00	男	66	急诊抢救间病区	腹痛;胆管结石;胆道感染	肺炎克雷伯菌、铅黄肠球菌、大肠埃希菌	8	93	Blood	≤8/4	S	≤2	S	≤2	S	≤1	S	≤0.25	S	≤1	S	≤0.25	S	≤0.25	S	≤4	S	≤1	S	≤0.25	S	≤0.5	S	16	R	≤0.5/9.5	S	64	R	≤2	S
嗜水/豚鼠气单胞菌	171208059	FB2426D	2017-12-08 16:28:00	男	41	肝胆外科一病区	肝内外胆管囊肿伴结石，胆囊切除术后，多次ERCP术后	粪肠球菌	9	94	Bile	256/4	R	>64	R	>64	R	>32	R	>8	R	≤1	S	≤0.25	S	≤0.25	S	≤4	S	≤1	S	≤0.25	S	≤0.5	S	≤1	S	≤0.5/9.5	S	≤2	S	≤2	S
嗜水/豚鼠气单胞菌	171208017	FB2426B	2017-12-08 16:28:00	男	66	肾病科门诊	慢性肾功能不全(CKD5期);腹膜透析治疗;腹膜炎;糖尿病;高血压病;肾性贫血;动脉粥样硬化	无	10	95	Ascites	≤8/4	S	8	S	4	S	≤1	S	0.5	S	≤1	S	≤0.25	S	≤0.25	S	≤4	S	≤1	S	≤0.25	S	≤0.5	S	≤1	S	≤0.5/9.5	S	≤2	S	≤2	S
嗜水/豚鼠气单胞菌	171216071	FB2428D	2017-12-18 16:02:00	女	69	肝胆外科一病区	胆管囊状扩张，胆囊切除术后，胆道支架置入术后	粪肠球菌、产酸克雷伯菌	11	98	Bile	≤8/4	S	>64	R	≤2	S	≤1	S	0.5	S	≤1	S	≤0.25	S	≤0.25	S	≤4	S	≤1	S	≤0.25	S	≤0.5	S	≤1	S	≤0.5/9.5	S	≤2	S	≤2	S
嗜水/豚鼠气单胞菌	180103012	GA432C6	2018-01-03 15:00:00	女	53	南楼肿瘤内科二病区	左肺小细胞癌	无	12	100	Blood	≤8/4	S	4	S	≤2	S	≤1	S	≤0.25	S	≤1	S	≤0.25	S	≤0.25	S	≤4	S	≤1	S	≤0.25	S	≤0.5	S	≤1	S	≤0.5/9.5	S	≤2	S	≤2	S
嗜水/豚鼠气单胞菌	180426014	FB3457H	2018-04-26 16:54:00	男	83	呼吸科一病区	发热;肺部感染;肺多发结节,转移癌？;I型呼吸衰竭;高血压病;糖尿病	无	13	106	Blood	≤8/4	S	>64	R	≤2	S	≤1	S	≤0.25	S	≤1	S	≤0.25	S	≤0.25	S	≤4	S	≤1	S	4	R	2	S	≤1	S	≤0.5/9.5	S	≤2	S	≤2	S
嗜水/豚鼠气单胞菌	180527014	GA532B5	2018-05-28 15:32:00	女	63	肝胆外科一病区	胆管结石,待查胆道术后,复发性胆管炎	无	14	108	Bile	≤8/4	S	8	S	≤2	S	≤1	S	≤0.25	S	≤1	S	≤0.25	S	≤0.25	S	≤4	S	≤1	S	≤0.25	S	≤0.5	S	≤1	S	≤0.5/9.5	S	≤2	S	≤2	S
嗜水/豚鼠气单胞菌	180610013	GA532F1	2018-06-11 16:36:00	女	48	肝胆外科三病区	胆管炎，胆道探查术后	鹑鸡肠球菌	15	109	Bile	≤8/4	S	8	S	≤2	S	≤1	S	≤0.25	S	≤1	S	≤0.25	S	≤0.25	S	≤4	S	≤1	S	≤0.25	S	≤0.5	S	≤1	S	≤0.5/9.5	S	≤2	S	≤2	S
嗜水/豚鼠气单胞菌	180609034	GA532F3	2018-06-11 16:36:00	女	43	肝胆外科四病区	黄疸原因待查:胆肠吻合口梗阻，淤胆，胆总管囊肿切除、胆肠吻合口狭窄术后	大肠埃希菌	16	110	Bile	≤8/4	S	8	S	≤2	S	≤1	S	≤0.25	S	≤1	S	≤0.25	S	≤0.25	S	≤4	S	≤1	S	≤0.25	S	≤0.5	S	≤1	S	≤0.5/9.5	S	≤2	S	≤2	S
嗜水/豚鼠气单胞菌	180717041	FB5131H	2018-07-17 15:30:00	男	62	肝胆外科四病区	梗阻性黄疸,肝门部胆管占位	无	17	117	Bile	≤8/4	S	4	S	>64	R	>32	R	>8	R	32	R	≤0.25	S	≤0.25	S	≤4	S	4	S	≤0.25	S	≤0.5	S	≤1	S	≤0.5/9.5	S	4	S	32	R
嗜水/豚鼠气单胞菌	180810089	FB5222A	2018-08-10 15:19:00	男	56	消化内科二病区	梗阻性黄疸；肝癌综合治疗后	无	18	122	Bile	32/4	I	32	R	>64	R	>32	R	>8	R	>32	R	≤0.25	S	≤0.25	S	≤4	S	≤1	S	>8	R	4	I	>32	R	1/19	S	>64	R	>32	R
嗜水/豚鼠气单胞菌	180927019	FB5226G	2018-09-27 15:02:00	男	56	消化内科二病区	梗阻性黄疸;原发性肝癌;肝动脉化疗栓塞术后;肝癌微波消融术后;肝癌切除术后;肺转移可	无		128	Blood	32/4	I	32	R	>64	R	>32	R	>8	R	>32	R	≤0.25	S	≤0.25	S	8	S	≤1	S	>8	R	4	I	>32	R	2/38	S	>64	R	>32	R
嗜水/豚鼠气单胞菌	181110012	FB5448I	2018-11-12 15:12:00	男	75	外科监护病区	食管癌	铜绿假单胞菌	19	144	Sputum	≤8/4	S	8	S	≤2	S	≤1	S	≤0.25	S	≤1	S	≤0.25	S	≤0.25	S	≤4	S	≤1	S	≤0.25	S	≤0.5	S	32	R	≤0.5/9.5	S	16	I	≤2	S
嗜水/豚鼠气单胞菌	181111003	FB5448H	2018-11-12 15:12:00	女	90	消化内科一病区	急性胰腺炎;胆囊结石伴胆囊炎;肝功能异常	无	20	145	Sputum	≤8/4	S	16	I	4	S	≤1	S	1	S	≤1	S	≤0.25	S	≤0.25	S	≤4	S	≤1	S	≤0.25	S	≤0.5	S	≤1	S	≤0.5/9.5	S	≤2	S	≤2	S
嗜水/豚鼠气单胞菌	181124029	FC1133B	2018-11-26 15:27:00	男	62	肝胆外科四病区	胆道粘液性囊腺瘤 胆囊切除术后	粪肠球菌、大肠埃希菌	21	148	Bile	≤8/4	S	8	S	≤2	S	≤1	S	≤0.25	S	≤1	S	≤0.25	S	≤0.25	S	≤4	S	≤1	S	≤0.25	S	≤0.5	S	≤1	S	≤0.5/9.5	S	≤2	S	≤2	S
嗜水/豚鼠气单胞菌	181225043	GB144C8	2018-12-25 16:55:00	男	87	急诊抢救间病区	发热;呼吸衰竭;肺部感染;慢性阻塞性肺疾病(COPD);肺源性心脏病;心律失常	无	22	151	Blood	≤8/4	S	4	S	≤2	S	≤1	S	≤0.25	S	≤1	S	≤0.25	S	≤0.25	S	≤4	S	≤1	S	≤0.25	S	≤0.5	S	≤1	S	≤0.5/9.5	S	≤2	S	≤2	S
嗜水/豚鼠气单胞菌	190213006	FC12410H	2019-02-14 15:14:00	男	68	急诊抢救间病区	意识障碍;腹痛;消化道出血;肾功能不全;高血压病	无	23	154	Sputum	≤8/4	S	>64	R	>64	R	>32	R	>8	R	16	R	≤0.25	S	≤0.25	S	8	S	4	S	≤0.25	S	≤0.5	S	≤1	S	2/38	S	8	S	>32	R
豚鼠气单胞菌	190401063	GB224G6	2019-04-02 15:04:00	男	75	神经内科二病区	椎基底动脉狭窄	无	24	156	Urine	64/4	I	>64	R	>64	R	>32	R	>8	R	16	R	0.5	S	≤0.25	S	≤4	S	32	R	2	I	2	S	≤1	S	>8/152	R	≤2	S	≤2	S
豚鼠气单胞菌	190420028	GB233B5	2019-04-23 15:13:00	男	87	急诊抢救间病区	发热;胆道感染;低钾血症;冠状动脉粥样硬化性心脏病	无	25	158	Blood	≤8/4	S	8	S	≤2	S	≤1	S	0.5	S	≤1	S	≤0.25	S	≤0.25	S	≤4	S	≤1	S	≤0.25	S	≤0.5	S	≤1	S	≤0.5/9.5	S	≤2	S	≤2	S
豚鼠气单胞菌	190523014	GB243A2	2019-05-27 15:50:00	男	85	泌尿外科一病区	膀胱癌	肠球菌属	26	162	Urine	≤8/4	S	64	R	>64	R	>32	R	>8	R	>32	R	≤0.25	S	≤0.25	S	≤4	S	4	S	>8	R	>16	R	4	S	2/38	S	>64	R	>32	R
嗜水/豚鼠气单胞菌	190602026	FC2347I	2019-06-03 14:42:00	男	89	急诊抢救间病区	发热;胆道感染？	无	27	165	Blood	≤8/4	S	>64	R	4	S	≤1	S	≤0.25	S	≤1	S	≤0.25	S	≤0.25	S	≤4	S	≤1	S	≤0.25	S	≤0.5	S	≤1	S	≤0.5/9.5	S	≤2	S	≤2	S
豚鼠气单胞菌	190618011	FC3132I	2019-06-18 14:35:00	女	75	肝胆外科五病区	胆囊结石	屎肠球菌	28	168	Bile	≤8/4	S	8	S	4	S	≤1	S	0.5	S	≤1	S	≤0.25	S	≤0.25	S	≤4	S	≤1	S	≤0.25	S	≤0.5	S	≤1	S	≤0.5/9.5	S	64	R	≤2	S
豚鼠气单胞菌	190629060	GB243J8	2019-07-01 15:40:00	男	73	急诊抢救间病区	发热;泌尿系感染;前列腺穿刺术后	无	29	169	Urine	256/4	R	>64	R	>64	R	>32	R	>8	R	>32	R	2	I	8	R	32	I	≤1	S	>8	R	>16	R	>32	R	>8/152	R	64	R	8	I
嗜水/豚鼠气单胞菌	190806023	FC3335A	2019-08-12 14:55:00	男	43	肝胆外科一病区	胆管囊肿扩张合并结石；胆道结石术后	产酸克雷伯菌	30	175	Bile	256/4	R	>64	R	>64	R	32	R	>8	R	≤1	S	1	S	1	S	8	S	≤1	S	≤0.25	S	≤0.5	S	≤1	S	≤0.5/9.5	S	≤2	S	≤2	S
豚鼠气单胞菌	190824010	GB313J9	2019-08-30 16:19:00	男	87	九诊室呼吸科门诊	肺间质纤维化，肺部结节 咯血	无	31	178	Sputum	≤8/4	S	8	S	4	S	≤1	S	≤0.25	S	≤1	S	≤0.25	S	≤0.25	S	≤4	S	≤1	S	≤0.25	S	≤0.5	S	≤1	S	≤0.5/9.5	S	≤2	S	≤2	S
嗜水/豚鼠气单胞菌	190916022	FC4144H	2019-09-16 14:54:00	男	72	肝胆外科二病区	胰头癌	肺炎克雷伯菌肺炎亚种、布氏柠檬酸杆菌	32	181	Bile	≤8/4	S	8	S	4	S	≤1	S	≤0.25	S	≤1	S	≤0.25	S	≤0.25	S	≤4	S	≤1	S	≤0.25	S	≤0.5	S	≤1	S	≤0.5/9.5	S	≤2	S	≤2	S
豚鼠气单胞菌	190920072	FC4148D	2019-09-27 15:15:00	男	63	南楼肿瘤内科二病区	直肠癌	无	33	184	Bile	≤8/4	S	>64	R	64	R	4	S	>8	R	≤1	S	≤0.25	S	≤0.25	S	≤4	S	2	S	≤0.25	S	≤0.5	S	32	R	≤0.5/9.5	S	≤2	S	≤2	S
豚鼠气单胞菌	191022045	FC4248F	2019-10-22 15:00:00	男	65	急诊病房	胸闷憋气;肺部感染;心功能不全;	无	34	186	Sputum	16/4	S	16	I	4	S	≤1	S	0.5	S	≤1	S	≤0.25	S	≤0.25	S	8	S	≤1	S	0.5	S	≤0.5	S	32	R	>8/152	R	8	S	≤2	S
豚鼠气单胞菌	191112009	GB344A3	2019-11-15 15:22:00	男	86	泌尿外科门诊	急性尿潴留；前列腺增生	无	35	189	Urine	256/4	R	>64	R	>64	R	>32	R	>8	R	>32	R	8	R	>8	R	≤4	S	≤1	S	>8	R	>16	R	>32	R	>8/152	R	>64	R	≤2	S
豚鼠气单胞菌	191213041	GB344J7	2019-12-16 16:34:00	男	57	肝胆外科一病区	梗阻性黄疸，壶腹部占位	弗氏柠檬酸杆菌	36	191	Bile	64/4	I	8	S	16	I	≤1	S	8	R	≤1	S	≤0.25	S	≤0.25	S	≤4	S	4	S	≤0.25	S	≤0.5	S	32	R	≤0.5/9.5	S	≤2	S	≤2	S
豚鼠气单胞菌	191219026	GB413A8	2019-12-24 15:18:00	男	86	心血管内科第一监护室	冠心病 不稳定型心绞痛 高血压病Ⅲ级（很高危） 陈旧性脑梗死 高脂血症	嗜麦芽窄食单胞菌、铜绿假单胞菌	37	192	Sputum	≤8/4	S	8	S	4	S	≤1	S	0.5	S	≤1	S	≤0.25	S	≤0.25	S	≤4	S	≤1	S	≤0.25	S	≤0.5	S	≤1	S	≤0.5/9.5	S	≤2	S	≤2	S
豚鼠气单胞菌	191217018	GB413B10	2019-12-24 15:19:00	男	69	消化内科康复病区	胆管结石，胰管结石	无	38	193	Blood	≤8/4	S	4	S	≤2	S	≤1	S	≤0.25	S	≤1	S	≤0.25	S	≤0.25	S	≤4	S	≤1	S	≤0.25	S	≤0.5	S	≤1	S	≤0.5/9.5	S	≤2	S	≤2	S
嗜水/豚鼠气单胞菌	191230049	GB413A1	2019-12-30 16:04:00	男	49	呼吸科门诊	左肺阴影性质待查	无	39	194	Sputum	≤8/4	S	8	S	≤2	S	≤1	S	≤0.25	S	≤1	S	≤0.25	S	≤0.25	S	≤4	S	2	S	0.5	S	≤0.5	S	≤1	S	>8/152	R	≤2	S	≤2	S
豚鼠气单胞菌	200322024	FD1142G	2020-03-31 14:48:00	男	82	发热门诊	发热 PTCD术后;急性胆管炎;肺部感染;	大肠埃希菌	40	197	Blood	≤8/4	S	≤2	S	≤2	S	≤1	S	≤0.25	S	≤1	S	≤0.25	S	≤0.25	S	≤4	S	≤1	S	≤0.25	S	≤0.5	S	≤1	S	≤0.5/9.5	S	≤2	S	≤2	S
嗜水/豚鼠气单胞菌	200720015	FD1419A	2020-07-23 15:01:00	男	72	肝胆外科五病区	发热;胆道积气;胆道感染?;肝胆管结石;胆总管癌切除胆肠吻合术后;	屎肠球菌	41	205	Bile	≤8/4	S	>64	R	8	S	≤1	S	1	S	≤1	S	0.5	S	≤0.25	S	≤4	S	≤1	S	≤0.25	S	≤0.5	S	2	S	≤0.5/9.5	S	≤2	S	≤2	S
嗜水/豚鼠气单胞菌	200722017	FD2221C	2020-07-27 15:41:00	男	76	肝胆外科一病区	复发性胆管炎，胆道术后	铜绿假单胞菌	42	206	Bile	≤8/4	S	>64	R	32	R	≤1	S	>8	R	≤1	S	0.5	S	0.5	S	≤4	S	≤1	S	≤0.25	S	≤0.5	S	≤1	S	≤0.5/9.5	S	≤2	S	≤2	S
嗜水/豚鼠气单胞菌	200801062	GB531D9	2020-08-05 15:13:00	男	70	发热门诊	发热;急性胆管炎？;肝门部胆管癌术后;胆肠吻合口狭窄;	大肠埃希菌	43	207	Blood	≤8/4	S	4	S	≤2	S	≤1	S	≤0.25	S	≤1	S	≤0.25	S	≤0.25	S	≤4	S	≤1	S	≤0.25	S	≤0.5	S	≤1	S	≤0.5/9.5	S	≤2	S	≤2	S
嗜水/豚鼠气单胞菌	201025025	GC115I5	2020-10-29 15:26:00	男	72	肝胆胰学部监护室	意识丧失;感染性休克;腹腔感染;胆管癌肝转移术后;胆管引流术后;电解质紊乱	无	44	222	Blood	≤8/4	S	8	S	≤2	S	≤1	S	≤0.25	S	≤1	S	≤0.25	S	≤0.25	S	≤4	S	≤1	S	≤0.25	S	≤0.5	S	≤1	S	≤0.5/9.5	S	≤2	S	≤2	S
嗜水/豚鼠气单胞菌	201105050	FD3215H	2020-11-05 15:57:00	男	65	肝胆外科三病区	肝门部胆管癌	约氏不动杆菌	45	224	Bile	≤8/4	S	4	S	>64	R	>32	R	>8	R	8	I	≤0.25	S	≤0.25	S	≤4	S	≤1	S	≤0.25	S	≤0.5	S	≤1	S	>8/152	R	≤2	S	≤2	S
嗜水/豚鼠气单胞菌	201202068	FD3256I	2020-12-03 16:20:45	男	53	肝胆外科四病区	胆肠吻合口狭窄伴结石、PD术后胆肠吻合口拆除重建术后	大肠埃希菌	46	225	Bile	32/4	I	16	I	>64	R	4	S	>8	R	>32	R	≤0.25	S	≤0.25	S	8	S	16	R	8	R	4	I	>32	R	>8/152	R	>64	R	32	R
									Yellow represented multidrug resistance (MDR) strains. Red represented that antimicrobial resistance genes were detected.
[truncated: 28 more columns]
