# Supplementary material for: Epidemiological characteristics, virulence potential, antimicrobial resistance profiles, and phylogenetic analysis of Aeromonas caviae isolated from extra-intestinal infections
Source: Front Cell Infect Microbiol. 2023 Feb 24;13:1084352. doi: 10.3389/fcimb.2023.1084352 (PMC9999030; doi:10.3389/fcimb.2023.1084352)
Supplement: Supplementary file 3 [file Table_3.xlsx]

## Sheet: Virulence genes
						Table S3 Virulence genes of 47 A. caviae strains iaolated from extra-intestinal infections
						Case number	Strain number	aerA	ast	alt	act	hlyA	lip	ascV	ascF-G	fla	ela	laf	aexT	col
2017-07-07 15:42:00	男	87	急诊抢救间病区	发热;胆管炎;胰腺癌术后	无	1	69
2017-07-07 15:42:00	女	60	风湿科二病区	结缔组织病;原发性胆汁性肝硬化;自身免疫性溶血性贫血	无	2	70
2017-07-11 14:59:00	女	92	心血管内科四病区	胸闷原因待查 心功能不全？肺部感染？ 肺栓塞？心律失常 房颤 房扑 冠心病 高血压	无	3	71
2017-07-26 16:49:00	男	64	泌尿外科一病区	右输尿管结石	大肠埃希菌	4	73
2017-07-26 16:49:00	女	72	肝胆外科五病区	急性胆管炎；胆管结石	大肠埃希菌、铜绿假单胞菌	5	74
2017-09-07 15:54:00	男	50	泌尿外科三病区	尿道闭锁，膀胱造瘘术后，尿道会师术后	无	6	82
2017-11-10 16:13:00	女	62	肝胆外科一病区	复发性胆管炎；胆总管结石；胆囊切除术后；ERCP术后	无	7	92
2017-11-16 15:57:00	男	66	急诊抢救间病区	腹痛;胆管结石;胆道感染	肺炎克雷伯菌、铅黄肠球菌、大肠埃希菌	8	93
2017-12-08 16:28:00	男	41	肝胆外科一病区	肝内外胆管囊肿伴结石，胆囊切除术后，多次ERCP术后	粪肠球菌	9	94
2017-12-08 16:28:00	男	66	肾病科门诊	慢性肾功能不全(CKD5期);腹膜透析治疗;腹膜炎;糖尿病;高血压病;肾性贫血;动脉粥样硬化	无	10	95
2017-12-18 16:02:00	女	69	肝胆外科一病区	胆管囊状扩张，胆囊切除术后，胆道支架置入术后	粪肠球菌、产酸克雷伯菌	11	98
2018-01-03 15:00:00	女	53	南楼肿瘤内科二病区	左肺小细胞癌	无	12	100
2018-04-26 16:54:00	男	83	呼吸科一病区	发热;肺部感染;肺多发结节,转移癌？;I型呼吸衰竭;高血压病;糖尿病	无	13	106
2018-05-28 15:32:00	女	63	肝胆外科一病区	胆管结石,待查胆道术后,复发性胆管炎	无	14	108
2018-06-11 16:36:00	女	48	肝胆外科三病区	胆管炎，胆道探查术后	鹑鸡肠球菌	15	109
2018-06-11 16:36:00	女	43	肝胆外科四病区	黄疸原因待查:胆肠吻合口梗阻，淤胆，胆总管囊肿切除、胆肠吻合口狭窄术后	大肠埃希菌	16	110
2018-07-17 15:30:00	男	62	肝胆外科四病区	梗阻性黄疸,肝门部胆管占位	无	17	117
2018-08-10 15:19:00	男	56	消化内科二病区	梗阻性黄疸；肝癌综合治疗后	无	18	122
2018-09-27 15:02:00	男	56	消化内科二病区	梗阻性黄疸;原发性肝癌;肝动脉化疗栓塞术后;肝癌微波消融术后;肝癌切除术后;肺转移可	无		128
2018-11-12 15:12:00	男	75	外科监护病区	食管癌	铜绿假单胞菌	19	144
2018-11-12 15:12:00	女	90	消化内科一病区	急性胰腺炎;胆囊结石伴胆囊炎;肝功能异常	无	20	145
2018-11-26 15:27:00	男	62	肝胆外科四病区	胆道粘液性囊腺瘤 胆囊切除术后	粪肠球菌、大肠埃希菌	21	148
2018-12-25 16:55:00	男	87	急诊抢救间病区	发热;呼吸衰竭;肺部感染;慢性阻塞性肺疾病(COPD);肺源性心脏病;心律失常	无	22	151
2019-02-14 15:14:00	男	68	急诊抢救间病区	意识障碍;腹痛;消化道出血;肾功能不全;高血压病	无	23	154
2019-04-02 15:04:00	男	75	神经内科二病区	椎基底动脉狭窄	无	24	156
2019-04-23 15:13:00	男	87	急诊抢救间病区	发热;胆道感染;低钾血症;冠状动脉粥样硬化性心脏病	无	25	158
2019-05-27 15:50:00	男	85	泌尿外科一病区	膀胱癌	肠球菌属	26	162
2019-06-03 14:42:00	男	89	急诊抢救间病区	发热;胆道感染？	无	27	165
2019-06-18 14:35:00	女	75	肝胆外科五病区	胆囊结石	屎肠球菌	28	168
2019-07-01 15:40:00	男	73	急诊抢救间病区	发热;泌尿系感染;前列腺穿刺术后	无	29	169
2019-08-12 14:55:00	男	43	肝胆外科一病区	胆管囊肿扩张合并结石；胆道结石术后	产酸克雷伯菌	30	175
2019-08-30 16:19:00	男	87	九诊室呼吸科门诊	肺间质纤维化，肺部结节 咯血	无	31	178
2019-09-16 14:54:00	男	72	肝胆外科二病区	胰头癌	肺炎克雷伯菌肺炎亚种、布氏柠檬酸杆菌	32	181
2019-09-27 15:15:00	男	63	南楼肿瘤内科二病区	直肠癌	无	33	184
2019-10-22 15:00:00	男	65	急诊病房	胸闷憋气;肺部感染;心功能不全;	无	34	186
2019-11-15 15:22:00	男	86	泌尿外科门诊	急性尿潴留；前列腺增生	无	35	189
2019-12-16 16:34:00	男	57	肝胆外科一病区	梗阻性黄疸，壶腹部占位	弗氏柠檬酸杆菌	36	191
2019-12-24 15:18:00	男	86	心血管内科第一监护室	冠心病 不稳定型心绞痛 高血压病Ⅲ级（很高危） 陈旧性脑梗死 高脂血症	嗜麦芽窄食单胞菌、铜绿假单胞菌	37	192
2019-12-24 15:19:00	男	69	消化内科康复病区	胆管结石，胰管结石	无	38	193
2019-12-30 16:04:00	男	49	呼吸科门诊	左肺阴影性质待查	无	39	194
2020-03-31 14:48:00	男	82	发热门诊	发热 PTCD术后;急性胆管炎;肺部感染;	大肠埃希菌	40	197
2020-07-23 15:01:00	男	72	肝胆外科五病区	发热;胆道积气;胆道感染?;肝胆管结石;胆总管癌切除胆肠吻合术后;	屎肠球菌	41	205
2020-07-27 15:41:00	男	76	肝胆外科一病区	复发性胆管炎，胆道术后	铜绿假单胞菌	42	206
2020-08-05 15:13:00	男	70	发热门诊	发热;急性胆管炎？;肝门部胆管癌术后;胆肠吻合口狭窄;	大肠埃希菌	43	207
2020-10-29 15:26:00	男	72	肝胆胰学部监护室	意识丧失;感染性休克;腹腔感染;胆管癌肝转移术后;胆管引流术后;电解质紊乱	无	44	222
2020-11-05 15:57:00	男	65	肝胆外科三病区	肝门部胆管癌	约氏不动杆菌	45	224
2020-12-03 16:20:45	男	53	肝胆外科四病区	胆肠吻合口狭窄伴结石、PD术后胆肠吻合口拆除重建术后	大肠埃希菌	46	225
						Red represented that virulence genes were detected.
